# Supplementary material for: Sleep, Behavior, and Adaptive Function in KAT6A Syndrome
Source: Brain Sci. 2021 Jul 23;11(8):966. doi: 10.3390/brainsci11080966 (PMC8393229; doi:10.3390/brainsci11080966)
Supplement: Supplementary file 1 [file brainsci-11-00966-s001.zip]

Archive with 1 entries (1 files):
- brainsci-1241797-supplementary.pdf
